# Supplementary material for: wMel Wolbachia genome remains stable after 7 years in Australian Aedes aegypti field populations
Source: Microb Genom. 2021 Sep 1;7(9):000641. doi: 10.1099/mgen.0.000641 (PMC8715424; doi:10.1099/mgen.0.000641)
Supplement: Supplementary material 2 [file mgen-7-0641-s002.xlsx]

## Sheet: Sheet1
	POSITION	SAMPLE ID	REFERENCE	ALTERNATE	QUALITY SCORE	DEPTH	ALLELE FREQUENCY	STRAND BIAS	DP4	ANNOTATION	GENE	FEATURE TYPE	TRANSCRIPT BIOTYPE	VARIANT PROTEIN
	49561	G6	T	G	78	155	7.7419	1	78,65,6,6	synonymous	WD_0047	transcript	protein coding	Arg - Arg
	49567	G5	C	T	121	137	10.219	1	54,69,7,7	synonymous	WD_0047	transcript	protein coding	Glu - Glu
	49567	G6	C	T	230	149	14.7651	1	56,71,11,11	synonymous	WD_0048	transcript	protein coding	Glu - Glu
	49567	G8	C	T	113	160	8.75	2	62,84,7,7	synonymous	WD_0049	transcript	protein coding	Glu - Glu
	49570	G6	A	G	135	149	10.7383	1	59,74,8,8	synonymous	WD_0047	transcript	protein coding	Phe - Phe
	49573	G5	A	G	104	134	10.4478	1	51,68,7,7	synonymous	WD_0047	transcript	protein coding	Gly - Gly
	49573	G6	A	G	178	148	14.8649	3	53,73,11,11	synonymous	WD_0048	transcript	protein coding	Gly - Gly
	49573	G8	A	G	94	157	8.9172	2	59,84,7,7	synonymous	WD_0049	transcript	protein coding	Gly - Gly
	49588	G6	A	G	78	139	10.0719	4	47,78,7,7	synonymous	WD_0047	transcript	protein coding	Phe - Phe
	49590	G6	A	G	79	141	9.9291	4	44,77,7,7	missense	WD_0047	transcript	protein coding	Phe - Leu
	49596	G5	C	T	158	126	11.1111	1	49,63,7,7	missense	WD_0047	transcript	protein coding	Asp - Asn
	49596	G6	C	T	218	145	13.7931	4	47,78,10,10	missense	WD_0048	transcript	protein coding	Asp - Asn
	49596	G8	C	T	116	162	8.642	2	60,88,7,7	missense	WD_0049	transcript	protein coding	Asp - Asn
	49608	G5	C	T	170	129	10.8527	0	55,60,7,7	missense	WD_0045	transcript	protein coding	Ala - Thr
	49608	G6	C	T	249	148	14.8649	3	52,74,11,11	missense	WD_0046	transcript	protein coding	Ala - Thr
	49608	G8	C	T	139	161	8.6957	1	66,81,7,7	missense	WD_0047	transcript	protein coding	Ala - Thr
	49615	G5	A	G	184	134	11.194	1	58,61,8,7	synonymous	WD_0047	transcript	protein coding	Ser - Ser
	49615	G6	A	G	218	162	12.3457	0	67,75,10,10	synonymous	WD_0048	transcript	protein coding	Ser - Ser
	49615	G8	A	G	128	176	7.9545	0	80,82,7,7	synonymous	WD_0049	transcript	protein coding	Ser - Ser
	51060	G5	C	T	89	116	10.3448	1	57,47,6,6	intergenic region	WD_0047-WD_0049	intergenic region
	51065	G5	T	C	93	113	10.6195	1	57,44,6,6	synonymous	WD_0049	transcript	protein coding	Lys - Lys
	51068	G5	A	T	98	114	10.5263	1	57,45,6,6	stop gained	WD_0049	transcript	protein coding	Tyr - *
	51070	G5	A	T	88	114	10.5263	1	57,44,6,6	missense	WD_0049	transcript	protein coding	Tyr - Asn
	74192	G6	T	A	122	156	5.1282	1	57,91,4,4	missense	WD_0080	transcript	protein coding	Leu - His
	74193	G6	T	C	120	151	5.298	3	52,91,4,4	synonymous	WD_0080	transcript	protein coding	Leu - Leu
	74194	G6	A	G	103	151	5.298	3	52,91,4,4	missense	WD_0080	transcript	protein coding	Arg - Gly
	74197	G6	C	T	92	149	5.3691	3	49,91,4,4	stop gained	WD_0080	transcript	protein coding	Gln - *
	74202	G6	T	C	85	147	5.4422	3	49,90,4,4	synonymous	WD_0080	transcript	protein coding	Ser - Ser
	74203	G6	C	T	116	149	5.3691	3	49,92,4,4	synonymous	WD_0080	transcript	protein coding	Leu - Leu
	74209	G6	A	G	110	146	5.4795	3	46,92,4,4	missense	WD_0080	transcript	protein coding	Asn - Asp
	74213	G6	G	A	84	159	5.6604	3	58,91,5,4	missense	WD_0080	transcript	protein coding	Ser - Asn
	74217	G5	A	G	97	151	6.6225	0	67,74,5,5	synonymous	WD_0080	transcript	protein coding	Leu - Leu
	74217	G6	A	G	263	166	10.8434	3	58,90,9,9	synonymous	WD_0081	transcript	protein coding	Leu - Leu
	74217	G8	A	G	118	188	6.383	1	77,98,6,6	synonymous	WD_0082	transcript	protein coding	Leu - Leu
	74223	G5	G	A	136	138	8.6957	0	67,58,6,6	synonymous	WD_0078	transcript	protein coding	Gln - Gln
	74223	G6	G	A	251	137	13.1387	0	56,63,9,9	synonymous	WD_0079	transcript	protein coding	Gln - Gln
	74223	G8	G	A	116	160	7.5	0	78,70,6,6	synonymous	WD_0080	transcript	protein coding	Gln - Gln
	74239	G5	G	A	162	149	9.396	1	74,61,7,7	missense	WD_0080	transcript	protein coding	Glu - Lys
	74239	G6	G	A	339	149	15.4362	0	62,63,11,12	missense	WD_0081	transcript	protein coding	Glu - Lys
	74239	G8	G	A	137	173	9.2486	0	85,71,8,8	missense	WD_0082	transcript	protein coding	Glu - Lys
	74276	G6	T	C	90	166	10.8434	2	87,61,9,9	missense	WD_0080	transcript	protein coding	Ile - Thr
	92735	G7	A	C	89	127	6.2992	0	64,55,4,4	intergenic region	sugE-WD_0102	intergenic region
	92739	G7	T	A	95	130	6.1538	0	65,57,4,4	intergenic region	sugE-WD_0102	intergenic region
	185104	S4	C	T	1452	245	28.5714	3	73,101,33,37	non coding transcript exon	WD_Wp23SB	transcript	rRNA
	199649	G5	C	A	78	98	6.1224	1	37,55,3,3	intergenic region	WD_0217-WD_0219	intergenic region
	210204	G6	C	T	97	106	9.434	0	48,48,5,5	intergenic region	clpB-WD_0225	intergenic region
	210205	G6	T	C	106	106	9.434	0	48,48,5,5	intergenic region	clpB-WD_0225	intergenic region
	210212	G6	C	T	94	104	9.6154	1	52,42,5,5	intergenic region	clpB-WD_0225	intergenic region
	210212	G8	C	T	87	127	6.2992	0	56,63,4,4	intergenic region	clpB-WD_0225	intergenic region
	210238	G6	C	T	78	108	9.2593	0	54,44,5,5	intergenic region	clpB-WD_0224	intergenic region
	210238	G8	C	T	110	131	7.6336	0	60,61,5,5	intergenic region	clpB-WD_0225	intergenic region
	241798	G2	T	G	81	158	5.0633	1	58,90,4,4	missense	WD_0244	transcript	protein coding	Gln - His
	241808	G2	T	C	90	138	5.7971	3	45,85,4,4	synonymous	WD_0255	transcript	protein coding	Ile - Ile
	255527	G2	A	G	84	111	5.4054	0	53,52,3,3	missense	WD_0255	transcript	protein coding	Glu - Gly
	259273	G4	T	C	82	143	4.1958	0	66,70,3,3	intergenic region	WD_0269-WD_0273	intergenic region
	261316	G6	C	T	80	118	5.0847	0	57,55,3,3	synonymous	WD_0274	transcript	protein coding	Thr - Thr
	263245	G2	G	A	101	154	5.1948	1	64,82,4,4	synonymous	WD_0278	transcript	protein coding	Leu - Leu
	263251	G2	G	C	102	128	6.25	0	62,58,4,4	splice region&stop retained	WD_0282	transcript	protein coding	Ter - Ter
	263257	G2	C	A	112	127	7.0866	1	65,53,4,5	missense	WD_0283	transcript	protein coding	Glu - Gln
	263259	G2	A	T	104	127	6.2992	0	65,54,4,4	missense	WD_0283	transcript	protein coding	Pro - Thr
	263262	G2	T	C	102	127	6.2992	0	65,54,4,4	synonymous	WD_0283	transcript	protein coding	Pro - Pro
	263268	G2	C	T	109	122	6.5574	1	65,49,4,4	synonymous	WD_0283	transcript	protein coding	Asn - Asn
	263283	G2	T	C	98	123	6.5041	1	65,50,4,4	synonymous	WD_0283	transcript	protein coding	Ile - Ile
	263289	G2	G	A	112	122	6.5574	1	65,49,4,4	synonymous	WD_0283	transcript	protein coding	Phe - Phe
	263292	G2	T	C	82	126	6.3492	0	64,53,4,4	synonymous	WD_0283	transcript	protein coding	Glu - Glu
	263301	G2	G	T	93	132	6.0606	0	67,57,4,4	synonymous	WD_0283	transcript	protein coding	Ile - Ile
	263317	G2	G	A	96	137	5.8394	0	68,61,4,4	synonymous	WD_0283	transcript	protein coding	Arg - Arg
	263364	G2	A	G	87	141	5.6738	0	74,59,4,4	missense	WD_0283	transcript	protein coding	Val - Ile
	267215	G7	T	A	88	141	4.9645	1	76,58,3,4	synonymous	WD_0283	transcript	protein coding	Ala - Ala
	274720	G1	G	T	99	215	15.3488	9	64,98,8,25	missense	WD_0287	transcript	protein coding	Phe - Tyr
	275511	G2	C	A	165	190	23.1579	3	81,63,22,22	intergenic region	WD_0294-WD_0295	intergenic region
	275511	G4	C	A	109	132	21.2121	0	54,50,14,14	intergenic region	WD_0294-WD_0296	intergenic region
	275511	G7	C	A	83	122	19.6721	1	45,49,13,11	intergenic region	WD_0294-WD_0297	intergenic region
	275511	G8	C	A	85	216	14.8148	0	85,96,14,18	intergenic region	WD_0294-WD_0298	intergenic region
	275511	M2	C	A	129	415	10.8434	1	169,200,22,23	intergenic region	WD_0294-WD_0299	intergenic region
	275511	M3	C	A	100	262	11.0687	6	105,126,17,12	intergenic region	WD_0294-WD_0300	intergenic region
	275511	M7	C	A	141	411	11.1922	0	165,198,20,26	intergenic region	WD_0294-WD_0301	intergenic region
	275511	Y3	C	A	94	565	8.3186	2	247,266,20,27	intergenic region	WD_0294-WD_0302	intergenic region
	293188	Y3	G	T	91	434	4.8387	3	177,232,11,10	missense	WD_0314	transcript	protein coding	Asn - Lys
	293193	Y3	G	T	115	446	6.278	3	187,231,15,13	missense	WD_0314	transcript	protein coding	His - Gln
	293212	M8	A	T	109	263	7.2243	0	93,141,8,11	missense	WD_0314	transcript	protein coding	His - Gln
	293245	Y3	T	G	90	372	5.6452	9	148,201,5,16	intergenic region	WD_0328-WD_0330	intergenic region
	310589	G5	C	G	78	111	9.009	0	55,46,5,5	intergenic region	WD_0328-WD_0330	intergenic region
	310589	G8	C	G	115	137	10.219	0	57,66,7,7	intergenic region	WD_0328-WD_0331	intergenic region
	310630	G8	T	A	132	127	8.6614	4	41,73,6,5	intergenic region	WD_0328-WD_0330	intergenic region
	310632	G8	C	T	84	130	7.6923	2	46,74,5,5	intergenic region	WD_0328-WD_0330	intergenic region
	310636	G8	T	G	87	130	7.6923	2	46,74,5,5	intergenic region	WD_0328-WD_0330	intergenic region
	379617	G6	G	A	93	123	6.5041	3	76,39,4,4	synonymous	WD_0398	transcript	protein coding	Asn - Asn
	379620	G6	G	T	90	118	6.7797	3	73,37,4,4	synonymous	WD_0398	transcript	protein coding	Val - Val
	379622	G6	C	T	106	129	6.2016	3	83,38,4,4	missense	WD_0398	transcript	protein coding	Val - Ile
	379623	G6	T	C	80	129	6.2016	3	83,38,4,4	synonymous	WD_0398	transcript	protein coding	Glu - Glu
	379626	G5	A	G	78	116	5.1724	4	81,29,3,3	synonymous	WD_0398	transcript	protein coding	Thr - Thr
	379626	G6	A	G	115	122	6.5574	6	81,33,4,4	synonymous	WD_0399	transcript	protein coding	Thr - Thr
	379630	G6	C	A	100	127	6.2992	5	82,37,4,4	missense	WD_0398	transcript	protein coding	Cys - Phe
	379632	G5	T	C	83	122	4.918	4	86,30,3,3	synonymous	WD_0398	transcript	protein coding	Gly - Gly
	379632	G6	T	C	117	131	6.1069	6	89,34,4,4	synonymous	WD_0399	transcript	protein coding	Gly - Gly
	379644	G6	G	A	81	135	5.9259	5	86,38,4,4	synonymous	WD_0398	transcript	protein coding	Asn - Asn
	379647	G6	T	C	114	137	5.8394	3	88,41,4,4	synonymous	WD_0398	transcript	protein coding	Leu - Leu
	379656	G6	G	T	117	139	7.1942	3	83,46,5,5	synonymous	WD_0398	transcript	protein coding	Ile - Ile
	379689	G6	G	T	130	160	6.875	0	79,70,6,5	synonymous	WD_0398	transcript	protein coding	Ile - Ile
	379695	G6	C	T	123	162	6.1728	0	78,74,5,5	synonymous	WD_0398	transcript	protein coding	Lys - Lys
	379698	G6	A	G	122	162	6.1728	0	78,74,5,5	synonymous	WD_0398	transcript	protein coding	Phe - Phe
	379701	G5	T	G	87	137	4.3796	0	69,62,3,3	synonymous	WD_0398	transcript	protein coding	Thr - Thr
	379701	G6	T	G	128	165	6.0606	0	76,78,5,5	synonymous	WD_0399	transcript	protein coding	Thr - Thr
	384815	G6	G	A	81	109	5.5046	1	38,65,3,3	missense	WD_0403	transcript	protein coding	Ser - Asn
	384822	G6	C	G	85	112	5.3571	1	39,67,3,3	missense	WD_0403	transcript	protein coding	Asp - Glu
	384823	G6	A	G	84	110	5.4545	1	38,66,3,3	missense	WD_0403	transcript	protein coding	Ser - Gly
	384826	G6	A	G	90	111	5.4054	1	38,67,3,3	missense	WD_0403	transcript	protein coding	Lys - Glu
	384856	G6	G	A	93	108	5.5556	0	46,56,3,3	missense	WD_0403	transcript	protein coding	Glu - Lys
	384858	G6	G	A	91	108	5.5556	0	46,56,3,3	synonymous	WD_0403	transcript	protein coding	Glu - Glu
	384869	G6	A	G	81	106	5.6604	0	46,54,3,3	missense	WD_0403	transcript	protein coding	Lys - Arg
	438922	G5	C	T	118	116	6.8966	0	52,56,4,4	intergenic region	WD_0457-WD_0458	intergenic region
	438926	G5	A	G	102	115	6.9565	0	52,55,4,4	intergenic region	WD_0457-WD_0458	intergenic region
	438928	G5	G	A	99	113	7.0796	0	52,53,4,4	intergenic region	WD_0457-WD_0458	intergenic region
	438933	G5	A	C	114	110	7.2727	0	51,50,4,4	intergenic region	WD_0457-WD_0458	intergenic region
	456484	S7	A	C	102	132	11.3636	8	42,75,2,13	missense	WD_0473	transcript	protein coding	Asn - His
	506199	G2	A	C	96	172	19.186	7	72,64,22,11	missense	WD_0514	transcript	protein coding
	506199	G8	A	C	94	188	15.9574	3	81,75,18,12	missense	WD_0515	transcript	protein coding
	506293	G1	A	T	108	198	21.7172	9	64,87,24,19	missense	WD_0514	transcript	protein coding	Leu - His
	538355	G6	G	A	89	117	6.8376	1	63,46,4,4	intergenic region	WD_0550-WD_0551	intergenic region
	538355	G8	G	A	110	128	6.25	1	68,52,4,4	intergenic region	WD_0550-WD_0552	intergenic region
	547084	G3	G	A	80	80	7.5	4	23,51,3,3	intergenic region	nuoD-WD_0562	intergenic region
	547096	G3	A	G	85	75	8	1	25,44,3,3	intergenic region	nuoD-WD_0562	intergenic region
	547309	G6	A	G	82	115	10.4348	1	44,59,6,6	intergenic region	nuoD-WD_0562	intergenic region
	578549	G2	A	C	84	164	4.878	1	91,65,4,4	intergenic region	WD_0600-WD_0602	intergenic region
	580497	G6	A	G	99	122	6.5574	0	56,58,4,4	synonymous	WD_0602	transcript	protein coding	Glu - Glu
	580497	G7	A	G	87	143	5.5944	0	61,73,4,4	synonymous	WD_0603	transcript	protein coding	Glu - Glu
	580497	G8	A	G	84	142	5.6338	1	58,76,4,4	synonymous	WD_0604	transcript	protein coding	Glu - Glu
	581570	G7	A	G	83	114	5.2632	0	57,51,3,3	synonymous	WD_0604	transcript	protein coding	Gly - Gly
	582273	G6	G	A	87	117	5.1282	1	66,44,3,3	synonymous	WD_0605	transcript	protein coding	Lys - Lys
	627210	G1	T	G	98	150	5.3333	0	78,64,4,4	synonymous	WD_0634	transcript	protein coding	Arg - Arg
	627220	G1	G	A	113	133	6.015	0	69,56,4,4	synonymous	WD_0634	transcript	protein coding	Asn - Asn
	627223	G1	C	T	86	132	6.0606	0	69,55,4,4	synonymous	WD_0634	transcript	protein coding	Glu - Glu
	627250	G1	A	G	96	157	5.0955	0	76,73,4,4	synonymous	WD_0634	transcript	protein coding	Asn - Asn
	633853	G5	C	T	102	145	5.5172	0	70,67,4,4	synonymous	WD_0644	transcript	protein coding	Leu - Leu
	633855	G5	A	G	86	136	5.8824	0	71,57,4,4	synonymous	WD_0644	transcript	protein coding	Leu - Leu
	633867	G3	C	T	78	80	7.5	0	38,36,3,3	missense	WD_0644	transcript	protein coding	Ala - Thr
	633867	G5	C	T	92	131	6.1069	1	70,53,4,4	missense	WD_0644	transcript	protein coding	Ala - Thr
	671594	G1	G	A	113	148	6.7568	2	84,54,5,5	synonymous	WD_0694	transcript	protein coding	Glu - Glu
	671594	G3	G	A	87	64	9.375	1	35,23,3,3	synonymous	WD_0694	transcript	protein coding	Glu - Glu
	671612	G1	C	T	113	140	7.1429	0	68,62,5,5	synonymous	WD_0694	transcript	protein coding	Tyr - Tyr
	671612	G3	C	T	88	62	9.6774	0	30,26,3,3	synonymous	WD_0694	transcript	protein coding	Tyr - Tyr
	671614	G3	A	G	83	62	9.6774	0	30,26,3,3	missense	WD_0694	transcript	protein coding	Glu - Gly
	671635	G1	G	T	89	156	5.7692	0	71,76,4,5	missense	WD_0694	transcript	protein coding	Arg - Leu
	679325	G6	G	A	100	95	7.3684	1	38,50,2,5	intergenic region	WD_0702-WD_0704	intergenic region
	722801	G7	T	C	109	144	8.3333	1	60,72,6,6	intergenic region	tRNA-WD_0750	intergenic region
	722844	G7	C	T	103	131	9.1603	4	43,75,6,6	intergenic region	tRNA-WD_0750	intergenic region
	723132	G1	G	A	220	161	11.1801	2	84,59,9,9	intergenic region	tRNA-WD_0750	intergenic region
	723132	G4	G	A	267	134	14.9254	2	66,48,10,10	intergenic region	tRNA-WD_0751	intergenic region
	723132	G5	G	A	214	131	12.2137	0	61,54,8,8	intergenic region	tRNA-WD_0752	intergenic region
	723132	G6	G	A	306	170	12.9412	0	77,71,11,11	intergenic region	tRNA-WD_0753	intergenic region
	723132	G8	G	A	98	175	5.7143	1	94,71,5,5	intergenic region	tRNA-WD_0754	intergenic region
	723156	G1	A	G	109	163	6.135	2	93,60,5,5	intergenic region	tRNA-WD_0747	intergenic region
	723156	G4	A	G	199	142	9.8592	1	72,56,7,7	intergenic region	tRNA-WD_0748	intergenic region
	723156	G5	A	G	156	135	8.8889	0	65,58,6,6	intergenic region	tRNA-WD_0749	intergenic region
	723156	G6	A	G	193	170	9.4118	0	80,74,8,8	intergenic region	tRNA-WD_0750	intergenic region
	723170	G4	A	G	128	145	6.8966	1	75,60,5,5	intergenic region	tRNA-WD_0750	intergenic region
	723170	G5	A	G	99	133	7.5188	0	62,61,5,5	intergenic region	tRNA-WD_0750	intergenic region
	723182	G4	T	C	120	142	7.0423	0	70,62,5,5	intergenic region	tRNA-WD_0750	intergenic region
	723182	G5	T	C	110	127	7.874	0	53,64,5,5	intergenic region	tRNA-WD_0750	intergenic region
	723185	G4	C	T	119	137	7.2993	0	66,60,5,5	intergenic region	tRNA-WD_0750	intergenic region
	723185	G5	C	T	102	126	7.9365	0	53,63,5,5	intergenic region	tRNA-WD_0750	intergenic region
	723188	G4	T	C	92	139	7.1942	0	70,59,5,5	intergenic region	tRNA-WD_0750	intergenic region
	723194	G1	A	G	157	139	11.5108	0	65,57,8,8	intergenic region	tRNA-WD_0750	intergenic region
	723194	G2	A	G	85	135	7.4074	0	65,59,5,5	intergenic region	tRNA-WD_0751	intergenic region
	723194	G3	A	G	90	75	10.6667	1	25,42,4,4	intergenic region	tRNA-WD_0752	intergenic region
	723194	G4	A	G	438	136	19.1176	0	58,52,13,13	intergenic region	tRNA-WD_0753	intergenic region
	723194	G5	A	G	269	129	16.2791	1	49,59,11,10	intergenic region	tRNA-WD_0754	intergenic region
	723194	G6	A	G	323	139	15.8273	1	51,66,11,11	intergenic region	tRNA-WD_0755	intergenic region
	723194	G7	A	G	79	123	6.5041	0	52,63,4,4	intergenic region	tRNA-WD_0756	intergenic region
	723194	G8	A	G	114	162	7.4074	0	71,79,6,6	intergenic region	tRNA-WD_0757	intergenic region
	723196	G2	C	T	110	129	7.7519	0	65,54,5,5	intergenic region	tRNA-WD_0747	intergenic region
	723196	G4	C	T	200	132	10.6061	0	62,55,7,7	intergenic region	tRNA-WD_0748	intergenic region
	723196	G5	C	T	97	123	8.1301	0	53,58,5,5	intergenic region	tRNA-WD_0749	intergenic region
	723196	G6	C	T	168	134	10.4478	1	54,66,7,7	intergenic region	tRNA-WD_0750	intergenic region
	723197	G2	A	G	94	126	7.9365	0	62,54,5,5	intergenic region	tRNA-WD_0750	intergenic region
	723197	G4	A	G	200	130	10.7692	0	61,55,7,7	intergenic region	tRNA-WD_0751	intergenic region
	723197	G5	A	G	104	122	8.1967	0	53,59,5,5	intergenic region	tRNA-WD_0752	intergenic region
	723197	G6	A	G	177	133	10.5263	1	53,65,7,7	intergenic region	tRNA-WD_0753	intergenic region
	723203	G2	T	C	142	129	7.7519	0	63,56,5,5	intergenic region	tRNA-WD_0747	intergenic region
	723203	G4	T	C	174	131	10.687	0	62,55,7,7	intergenic region	tRNA-WD_0748	intergenic region
	723203	G5	T	C	120	122	8.1967	0	53,59,5,5	intergenic region	tRNA-WD_0749	intergenic region
	723203	G6	T	C	236	132	11.3636	0	52,65,7,8	intergenic region	tRNA-WD_0750	intergenic region
	723209	G2	G	A	123	127	7.874	0	59,57,5,5	intergenic region	tRNA-WD_0750	intergenic region
	723209	G4	G	A	126	125	8	0	59,56,5,5	intergenic region	tRNA-WD_0751	intergenic region
	723209	G5	G	A	119	120	8.3333	0	51,59,5,5	intergenic region	tRNA-WD_0752	intergenic region
	723209	G6	G	A	214	126	11.1111	1	48,64,7,7	intergenic region	tRNA-WD_0753	intergenic region
	723212	G2	A	T	112	134	7.4627	0	60,64,5,5	intergenic region	tRNA-WD_0747	intergenic region
	723212	G4	A	T	125	130	7.6923	0	59,61,5,5	intergenic region	tRNA-WD_0748	intergenic region
	723212	G5	A	T	111	128	7.8125	1	51,67,5,5	intergenic region	tRNA-WD_0749	intergenic region
	723212	G6	A	T	205	135	10.3704	2	48,73,7,7	intergenic region	tRNA-WD_0750	intergenic region
	723213	G2	G	T	113	137	7.2993	0	62,65,5,5	intergenic region	tRNA-WD_0750	intergenic region
	723213	G4	G	T	154	132	7.5758	0	61,61,5,5	intergenic region	tRNA-WD_0751	intergenic region
	723213	G5	G	T	107	130	7.6923	1	52,68,5,5	intergenic region	tRNA-WD_0752	intergenic region
	723213	G6	G	T	205	138	10.1449	2	51,73,7,7	intergenic region	tRNA-WD_0753	intergenic region
	723214	G1	C	T	80	140	7.1429	0	62,66,5,5	intergenic region	tRNA-WD_0747	intergenic region
	723214	G4	C	T	154	132	9.0909	0	60,60,6,6	intergenic region	tRNA-WD_0748	intergenic region
	723214	G5	C	T	131	130	9.2308	1	50,67,6,6	intergenic region	tRNA-WD_0749	intergenic region
	723214	G6	C	T	81	138	5.7971	1	53,76,4,4	intergenic region	tRNA-WD_0750	intergenic region
	723224	G4	C	T	123	141	7.0922	0	64,67,5,5	intergenic region	tRNA-WD_0750	intergenic region
	723224	G5	C	T	111	133	7.5188	1	55,68,5,5	intergenic region	tRNA-WD_0751	intergenic region
	723224	G6	C	T	183	138	10.1449	1	53,71,7,7	intergenic region	tRNA-WD_0752	intergenic region
	723494	G6	T	G	78	108	7.4074	3	63,37,4,4	intergenic region	tRNA-WD_0750	intergenic region
	723507	G6	T	C	94	100	8	3	54,32,4,4	intergenic region	tRNA-WD_0750	intergenic region
	723507	G8	T	C	99	139	5.7554	3	85,46,4,4	intergenic region	tRNA-WD_0750	intergenic region
	723511	G6	T	C	193	100	14	4	53,32,7,7	intergenic region	tRNA-WD_0750	intergenic region
	723514	G5	A	G	78	80	7.5	1	43,31,3,3	intergenic region	tRNA-WD_0750	intergenic region
	723514	G6	A	G	192	98	14.2857	4	53,31,7,7	intergenic region	tRNA-WD_0750	intergenic region
	723520	G6	A	C	130	97	10.3093	2	54,33,5,5	intergenic region	tRNA-WD_0750	intergenic region
	723520	G8	A	C	90	133	6.015	3	81,44,4,4	intergenic region	tRNA-WD_0750	intergenic region
	723526	G1	G	T	81	151	5.9603	0	79,63,5,4	intergenic region	tRNA-WD_0750	intergenic region
	723526	G6	G	T	210	95	16.8421	3	49,30,8,8	intergenic region	tRNA-WD_0751	intergenic region
	723526	G8	G	T	95	133	6.015	3	81,44,4,4	intergenic region	tRNA-WD_0752	intergenic region
	723529	G1	A	G	94	148	5.4054	1	79,61,4,4	intergenic region	tRNA-WD_0747	intergenic region
	723529	G5	A	G	83	79	7.5949	0	40,33,3,3	intergenic region	tRNA-WD_0748	intergenic region
	723529	G6	A	G	239	96	16.6667	3	51,29,8,8	intergenic region	tRNA-WD_0749	intergenic region
	723529	G8	A	G	96	131	6.1069	3	80,43,4,4	intergenic region	tRNA-WD_0750	intergenic region
	723534	G1	T	C	83	159	5.0314	1	92,59,4,4	intergenic region	tRNA-WD_0750	intergenic region
	723534	G6	T	C	209	104	15.3846	5	58,30,8,8	intergenic region	tRNA-WD_0750	intergenic region
	723534	G8	T	C	82	144	5.5556	5	94,42,4,4	intergenic region	tRNA-WD_0750	intergenic region
	723535	G6	A	G	103	103	9.7087	3	60,33,5,5	intergenic region	tRNA-WD_0750	intergenic region
	723535	G8	A	G	85	144	5.5556	5	94,42,4,4	intergenic region	tRNA-WD_0750	intergenic region
	723537	G6	C	T	204	103	15.534	5	56,30,8,8	intergenic region	tRNA-WD_0750	intergenic region
	723537	G8	C	T	80	144	5.5556	5	93,41,4,4	intergenic region	tRNA-WD_0750	intergenic region
	723541	G6	G	A	199	100	16	5	57,27,8,8	intergenic region	tRNA-WD_0749	intergenic region
	723541	G8	G	A	108	138	7.2464	8	95,33,5,5	intergenic region	tRNA-WD_0750	intergenic region
	723545	G6	C	T	106	98	10.2041	5	60,28,5,5	intergenic region	tRNA-WD_0750	intergenic region
	723545	G8	C	T	95	139	7.1942	8	95,34,5,5	intergenic region	tRNA-WD_0751	intergenic region
	792317	G4	A	C	87	146	12.3288	0	65,63,8,10	synonymous	dnaE	transcript	protein coding	Ser - Ser
	792317	M3	A	C	88	252	9.127	4	117,103,15,8	synonymous	dnaE	transcript	protein coding	Ser - Ser
	792317	M5	A	C	136	268	11.5672	8	130,99,13,18	synonymous	dnaE	transcript	protein coding	Ser - Ser
	792317	S4	A	C	127	187	13.369	2	81,74,11,14	synonymous	dnaE	transcript	protein coding	Ser - Ser
	792317	S6	A	C	101	124	14.5161	0	47,55,8,10	synonymous	dnaE	transcript	protein coding	Ser - Ser
	792317	Y4	A	C	96	253	9.4862	5	126,102,10,14	synonymous	dnaE	transcript	protein coding	Ser - Ser
	792317	Y5	A	C	126	254	11.0236	1	112,109,13,15	synonymous	dnaE	transcript	protein coding	Ser - Ser
	792319	S6	T	G	98	124	15.3226	3	45,59,10,9	synonymous	WD_0825	transcript	protein coding	Pro - Pro
	792327	M2	C	A	128	333	8.4084	0	160,142,15,13	missense	WD_0825	transcript	protein coding	Gln - Lys
	792327	Y3	C	A	88	467	5.5675	2	222,214,15,11	missense	WD_0826	transcript	protein coding	Gln - Lys
	792344	M5	A	C	85	272	9.1912	6	127,111,10,15	synonymous	WD_0824	transcript	protein coding	Pro - Pro
	792344	S7	A	C	82	109	13.7615	1	48,43,9,6	synonymous	WD_0825	transcript	protein coding	Pro - Pro
	792346	M5	T	G	133	275	10.5455	3	123,122,17,12	missense	WD_0825	transcript	protein coding	Val - Gly
	792350	M2	T	G	101	326	8.2822	0	148,148,14,13	synonymous	WD_0825	transcript	protein coding	Ser - Ser
	792350	M5	T	G	166	273	12.0879	0	120,114,16,17	synonymous	WD_0826	transcript	protein coding	Ser - Ser
	792350	M6	T	G	98	203	9.8522	3	99,83,9,11	synonymous	WD_0827	transcript	protein coding	Ser - Ser
	792350	Y3	T	G	119	474	7.384	0	220,214,18,17	synonymous	WD_0828	transcript	protein coding	Ser - Ser
	802488	G6	C	T	81	108	5.5556	1	62,39,3,3	intergenic region	WD_0835-WD_0836	intergenic region
	805467	G6	G	A	106	143	5.5944	1	77,58,4,4	intergenic region	WD_0838-uvrB	intergenic region
	805473	G6	A	G	135	138	5.7971	1	76,54,4,4	intergenic region	WD_0838-uvrB	intergenic region
	805476	G6	G	C	124	138	5.7971	1	76,54,4,4	intergenic region	WD_0838-uvrB	intergenic region
	805484	G6	A	G	104	142	5.6338	1	79,55,4,4	intergenic region	WD_0838-uvrB	intergenic region
	805492	G6	A	G	103	141	5.6738	1	79,54,4,4	intergenic region	WD_0838-uvrB	intergenic region
	805517	G6	T	C	111	139	5.7554	0	69,62,4,4	intergenic region	WD_0838-uvrB	intergenic region
	807567	G2	A	C	90	156	5.1282	5	103,45,4,4	missense	WD_0840	transcript	protein coding	Cys - Gly
	807583	G2	A	C	101	154	5.1948	6	103,43,4,4	intergenic region	WD_0840-WD_0841	intergenic region
	939293	M8	G	T	114	295	6.7797	1	134,141,11,9	intergenic region	WD_0840-WD_0841	intergenic region
	939304	S3	G	T	139	399	7.2682	0	172,197,14,15	stop gained	WD_0979	transcript	protein coding	Ser - *
	939304	Y3	G	T	141	549	6.7395	7	252,256,14,23	stop gained	WD_0980	transcript	protein coding	Ser - *
	939335	Y3	C	A	101	563	5.3286	7	244,286,18,12	missense	WD_0979	transcript	protein coding	Asp - Tyr
	980246	G7	C	T	85	137	8.7591	0	63,60,6,6	synonymous	WD_1016	transcript	protein coding	Leu - Leu
	980437	G4	T	C	115	131	9.1603	0	61,58,6,6	missense	WD_1016	transcript	protein coding	Met - Val
	980440	G4	T	C	115	130	9.2308	0	60,58,6,6	missense	WD_1016	transcript	protein coding	Lys - Glu
	980445	G4	A	G	96	133	9.0226	0	60,61,6,6	missense	WD_1016	transcript	protein coding	Val - Ala
	980453	G4	C	T	134	132	9.8485	0	59,60,7,6	synonymous	WD_1016	transcript	protein coding	Ala - Ala
	980459	G4	A	C	118	133	9.0226	0	61,60,6,6	synonymous	WD_1016	transcript	protein coding	Leu - Leu
	980462	G4	T	C	119	130	9.2308	0	57,60,6,6	synonymous	WD_1016	transcript	protein coding	Arg - Arg
	997838	G6	T	C	88	96	10.4167	2	54,32,5,5	intergenic region	WD_1036-WD_1037	intergenic region
	997868	G6	A	G	82	109	9.1743	1	57,42,5,5	synonymous	WD_1037	transcript	protein coding	Leu - Leu
	999098	Y5	C	A	93	318	10.6918	5	134,144,13,21	missense	WD_1039	transcript	protein coding	Gly - Val
	1023367	G3	A	G	83	75	5.3333	2	24,47,2,2	synonymous	WD_1063	transcript	protein coding	Thr - Thr
	1027656	G6	T	C	78	138	7.2464	0	68,59,5,5	synonymous	WD_1069	transcript	protein coding	Gly - Gly
	1027682	G6	C	T	123	151	9.2715	0	66,70,7,7	missense	WD_1069	transcript	protein coding	Ala - Thr
	1027710	G6	C	T	108	149	9.396	0	66,68,7,7	synonymous	WD_1069	transcript	protein coding	Glu - Glu
	1091695	G6	T	A	120	133	9.0226	4	49,72,7,5	synonymous	WD_1140	transcript	protein coding	Ser - Ser
	1174639	G6	T	C	82	100	8	0	45,47,4,4	missense	WD_1228	transcript	protein coding	Leu - Pro
	1174648	G6	T	C	82	103	7.767	0	49,46,4,4	missense	WD_1228	transcript	protein coding	Val - Ala
	1174670	G6	G	A	100	106	7.5472	0	53,45,4,4	missense	WD_1228	transcript	protein coding	Met - Ile
	1174687	G6	T	G	118	97	8.2474	1	51,38,4,4	synonymous	WD_1228	transcript	protein coding	Pro - Pro
	1179330	G5	G	T	79	90	4.4444	0	41,45,2,2	missense	atpG	transcript	protein coding	Ser - Ile
	1247296	G2	C	A	124	156	7.0513	0	64,80,5,6	synonymous	mutL	transcript	protein coding	Leu - Leu
	1247298	G2	G	T	129	155	7.0968	2	60,84,6,5	missense	mutL	transcript	protein coding	Ser - Ile
	1247305	G2	T	A	118	148	6.0811	2	60,78,5,4	synonymous	mutL	transcript	protein coding	Ile - Ile
	1247314	G2	T	G	92	146	6.1644	0	59,77,4,5	synonymous	mutL	transcript	protein coding	Leu - Leu
